# Supplementary material for: Caffeic Acid, Quercetin and 5-Fluorocytidine-Functionalized Au-Fe3O4 Nanoheterodimers for X-ray-Triggered Drug Delivery in Breast Tumor Spheroids
Source: Nanomaterials (Basel). 2021 Apr 29;11(5):1167. doi: 10.3390/nano11051167 (PMC8146450; doi:10.3390/nano11051167)
Supplement: Supplementary file 1 [file nanomaterials-11-01167-s001.zip]

Archive with 1 entries (1 files):
- nanomaterials-1159037-supplementary.pdf
